# Supplementary material for: B cells extract antigens at Arp2/3-generated actin foci interspersed with linear filaments
Source: eLife. 2019 Dec 9;8:e48093. doi: 10.7554/eLife.48093 (PMC6917489; doi:10.7554/eLife.48093)
Supplement: Source code 1. [file elife-48093-code1.zip]

Archive with 20 entries (17 files):
- analyzeFociFibers.m
- __MACOSX/
- __MACOSX/._analyzeFociFibers.m
- functions/
- functions/bpass.m
- __MACOSX/functions/
- __MACOSX/functions/._bpass.m
- functions/bpassLine.m
- __MACOSX/functions/._bpassLine.m
- functions/bpassseq.m
- __MACOSX/functions/._bpassseq.m
- functions/pkfnd.m
- __MACOSX/functions/._pkfnd.m
- functions/read_image_sequence.m
- __MACOSX/functions/._read_image_sequence.m
- functions/tiffread2.m
- __MACOSX/functions/._tiffread2.m
- functions/track.m
- __MACOSX/functions/._track.m
- __MACOSX/._functions
